# Supplementary material for: Phytochemical Composition, Anti-Inflammatory Property, and Anti-Atopic Effect of Chaetomorpha linum Extract
Source: Mar Drugs. 2024 May 17;22(5):226. doi: 10.3390/md22050226 (PMC11123029; doi:10.3390/md22050226)
Supplement: Supplementary file 1 [file marinedrugs-22-00226-s001.zip]

Archive with 8 entries (7 files):
- Supplementary Files/
- __MACOSX/._Supplementary Files
- Supplementary Files/.DS_Store
- __MACOSX/Supplementary Files/._.DS_Store
- Supplementary Files/Table S1.pdf
- __MACOSX/Supplementary Files/._Table S1.pdf
- Supplementary Files/Figure S1.png
- __MACOSX/Supplementary Files/._Figure S1.png
